# Supplementary material for: Maternal regulation of biliary disease in neonates via gut microbial metabolites
Source: Nat Commun. 2022 Jan 10;13:18. doi: 10.1038/s41467-021-27689-4 (PMC8748778; doi:10.1038/s41467-021-27689-4)
Supplement: Supplementary file 4 — Source Data [file 41467_2021_27689_MOESM4_ESM.xlsx]

## Sheet: Figure 1B
	Percent jaundiced in RRV-infected neonatal mice from water- and butyrate-fed mothers
	Days after RRV-Infection	RRV (Water-fed)	RRV (Butyrate-fed)
	1	0	0
	2	0	0
	3	0	0
	4	0	0
	5	21	25
	6	95	47
	7	97	57
	8	98	65
	9	97	72
	10	97	72
	11	98	75
	12	97	66
	13	94	55
	14	91	51

## Sheet: Figure 1C
	Percent survival in RRV-infected neonatal mice from water- and butyrate-fed mothers
	Days after RRV-Infection	RRV (Water-fed)	RRV (Butyrate-fed)
	1	100	100
	2	100	100
	3	100	100
	4	100	100
	5	100	100
	6	100	100
	7	98	97
	8	98	96
	9	98	94
	10	98	93
	11	95	88
	12	67	86
	13	27	76
	14	19	60

## Sheet: Figure 1D
	Plasma ALT levels (IU/L) in RRV-infected neonatal mice from water- and butyrate-fed mothers
	Saline-injected	RRV (Water-fed)	RRV (Butyrate-fed) Diseased	RRV (Butyrate-fed) Resistant
	16.8996	282.96	144.64	22.3671
	20.8759	210.25	155.078	29.8227
	19.8818	233.83	132.711	17.8937
	14.9114	269.2	302.701	46.2253
		265.45	208.759	35.7873
				41.7518
				70.0834

## Sheet: Figure 1E
	Plasma Bilirubin levels (mg/dL) in RRV-infected neonatal mice from water- and butyrate-fed mothers
	Saline-injected	RRV (Water-fed)	RRV (Butyrate-fed) Diseased	RRV (Butyrate-fed) Resistant
	0.345935	11.0277	7.54453	0.867188
	0.391057	16.1875	12.9644	1.21406
	0.586585	14.7248	12.0395	0.867188
	0.180488	14.785	15.4215	1.12734
		14.5443	7.8625	0.708203
				1.05508
				1.09844

## Sheet: Figure 1G
	Viral titers in extrahepatic bile ducts (EHBDs) of RRV-infected neonatal mice from water-fed and butyrate-fed mothers (FFU/ml/mg)
	Water-fed	Butyrate-fed
	283527	285867
	294800	312000
	235000	279000
	330000	356000
	321000	287000
	Viral titers in Livers of RRV-infected neonatal mice from water-fed and butyrate-fed mothers (FFU/ml/mg)
	Water-fed	Butyrate-fed
	47600	69870
	53510	59140
	66480	72390
	63850	52920
	72910	61250

## Sheet: Figure 1H
	Flow cytometry analysis of day 7 RRV-infected neonatal mice hepatic mononuclaer cells from water- and butyrate-fed mothers
	Intrahepatic immune cells	RRV Mean	Butyrate RRV Resistant Mean	P-value	Fold change	Butyrate effect
	TC (CD3+CD8+ T cells)	2.27396e+06	1.075e+06	0.000165479	0.472745	Decreased
	TH (CD3+CD4+ T cells)	1.99507e+06	1.17119e+06	0.000383411	0.587044	Decreased
	Treg (CD3+CD4+CD25+Foxp3+)	53769.8	79526.2	0.0060381	1.47901	Increased
	Treg-IL10 ((CD3+CD4+CD25+Foxp3+IL-10+)	1610.82	2897.01	0.0287553	1.79846	Increased
	NK cells (CD3–CD49b+)	3.8577e+06	2.66882e+06	0.0141753	0.691815	Decreased
	Neutrophils (CD3–CD11b+Gr1+)	4.48774e+06	3.48051e+06	0.333905	0.77556	Decreased
	Myleoid DCs (CD3–CD11c+CD11b+)	2.14962e+06	3.17766e+06	0.0951818	1.47824	Increased
	Plasmacytoid DCs (CD3–CD11c+CD11b–pDCA1+)	83384.1	73434.6	0.569228	0.880678	Decreased
	Macrophages (CD3–CD11b+F4/80+)	688988	626507	0.614819	0.909314	Decreased
	TC (CD3+CD8+ T cells)
		RRV	Butyrate RRV Resistant
	Liver-1	2.8789e+06	1.15112e+06
	Liver-2	2.20618e+06	985063
	Liver-3	2.43216e+06	1.10943e+06
	Liver-4	1.9232e+06	1.10274e+06
	Liver-5	1.92934e+06	1.02665e+06
	Mean	2.27396e+06	1.075e+06
	SD	399177	67407.5
	p-value		0.000165479
	Fold-change		0.472745
	TH (CD3+CD4+ T cells)
		RRV	Butyrate RRV Resistant
	Liver-1	2.07885e+06	1.43964e+06
	Liver-2	2.3021e+06	987209
	Liver-3	1.88346e+06	1.07334e+06
	Liver-4	2.09161e+06	1.27022e+06
	Liver-5	1.61932e+06	1.08556e+06
	Mean	1.99507e+06	1.17119e+06
	SD	257027	182090
	p-value		0.000383411
	Fold-change		0.587044
	Treg (CD3+CD4+CD25+Foxp3+)
		RRV	Butyrate RRV Resistant
	Liver-1	63982.8	100767
	Liver-2	55742.4	60662.6
	Liver-3	38062.3	75545.6
	Liver-4	60739	76207.6
	Liver-5	50322.6	79044.5
	Liver-6		84929.9
	Mean	53769.8	79526.2
	SD	10190.4	13140.1
	p-value		0.0060381
	Fold-change		1.47901
	Treg-IL10 ((CD3+CD4+CD25+Foxp3+IL-10+)
		RRV	Butyrate RRV Resistant
	Liver-1	1906.69	3264.86
	Liver-2	1878.52	2026.13
	Liver-3	1366.44	3527.98
	Liver-4	990.046	4488.62
	Liver-5	1912.43	1968.21
	Liver-6		2106.26
	Mean	1610.82	2897.01
	SD	416.909	1030.83
	p-value		0.0287553
	Fold-change		1.79846
	NK cells (CD3–CD49b+)
		RRV	Butyrate RRV Resistant
	Liver-1	3.77945e+06	3.22908e+06
	Liver-2	3.67579e+06	1.98179e+06
	Liver-3	3.62121e+06	2.47328e+06
	Liver-4	3.16744e+06	2.68355e+06
	Liver-5	5.04464e+06	2.9764e+06
	Mean	3.8577e+06	2.66882e+06
	SD	703639	479314
	p-value		0.0141753
	Fold-change		0.691815
	Neutrophils (CD3–CD11b+Gr1+)
		RRV	Butyrate RRV Resistant
	Liver-1	5.05264e+06	4.63078e+06
	Liver-2	1.85309e+06	2.18801e+06
	Liver-3	5.82443e+06	2.56676e+06
	Liver-4	5.82399e+06	2.66556e+06
	Liver-5	3.88456e+06	5.35145e+06
	Mean	4.48774e+06	3.48051e+06
	SD	1.67307e+06	1.41361e+06
	p-value		0.333905
	Fold-change		0.77556
	Myleoid DCs (CD3–CD11c+CD11b+)
		RRV	Butyrate RRV Resistant
	Liver-1	2.22092e+06	3.28925e+06
	Liver-2	1.01271e+06	1.70033e+06
	Liver-3	2.07703e+06	3.2752e+06
	Liver-4	3.16303e+06	3.28606e+06
	Liver-5	2.27442e+06	4.33749e+06
	Mean	2.14962e+06	3.17766e+06
	SD	765752	943588
	p-value		0.0951818
	Fold-change		1.47824
	Plasmacytoid DCs (CD3–CD11c+CD11b–pDCA1+)
		RRV	Butyrate RRV Resistant
	Liver-1	111730	84902.4
	Liver-2	36680.2	48529
	Liver-3	84932.1	66784.7
	Liver-4	79073.3	59284.5
	Liver-5	104506	107673
	Mean	83384.1	73434.6
	SD	29376.1	23283.5
	p-value		0.569228
	Fold-change		0.880678
	Macrophages (CD3–CD11b+F4/80+)
		RRV	Butyrate RRV Resistant
	Liver-1	1.0579e+06	755396
	Liver-2	474758	468565
	Liver-3	701371	478518
	Liver-4	617290	646451
	Liver-5	593626	783605
	Mean	688988	626507
	SD	221571	148775
	p-value		0.614819
	Fold-change		0.909314

## Sheet: Figure 2B
	Percent jaundiced in RRV-infected neonatal mice treated with oral sodium butyrate
	Days after RRV-Infection	RRV (Oral PBS)	RRV (Oral Butyrate)
	1	0	0
	2	0	0
	3	0	0
	4	0	0
	5	46.1538	11.7647
	6	100	41.1765
	7	100	100
	8	100	100
	9	100	82.3529
	10	100	76.4706
	11	100	76.4706
	12	100	73.3333
	13	100	71.4286
	14	100	64.2857

## Sheet: Figure 2C
	Percent survival in RRV-infected neonatal mice treated with oral sodium butyrate
	Days after RRV-Infection	RRV (Oral PBS)	RRV (Oral Butyrate)
	1	100	100
	2	100	100
	3	100	100
	4	100	100
	5	100	100
	6	100	100
	7	100	100
	8	99	100
	9	99	100
	10	97	100
	11	97	100
	12	87	96
	13	87	88
	14	0	72

## Sheet: Figure 2D
	Viral titers in extrahepatic bile ducts (EHBDs) of RRV-infected neonatal mice treated with PBS or Sodium butyrate (FFU/ml/mg)
	RRV (Oral PBS)	RRV (Oral Butyrate)
	316000	243000
	229460	302300
	325680	245100
	237200	295000
	332100	265100
	Viral titers in Livers of RRV-infected neonatal mice treated with PBS or Sodium butyrate (FFU/ml/mg)
	RRV (Oral PBS)	RRV (Oral Butyrate)
	54237	59321
	63236	66211
	67560	58602
	71981	59168
	53658	61287

## Sheet: Figure 2F
	Foxp3 mRNA expression in hepatic mononuclear cells from control and RRV-infected mice cultured with or without butyrate
		Control			RRV
		0mM	0.1mM	0.25mM	0mM	0.1mM	0.25mM
		1.86136	1.38365	1.25507	0.75163	0.911058	0.981482
		1.4508	1.75998	1.13595	0.661201	0.831807	0.769966
		1.34172	1.06788	1.32862	0.733468	1.01831	0.799759
	Mean	1.55129	1.40384	1.23988	0.715433	0.92039	0.850402
	SD	0.274009	0.34649	0.0972304	0.0478361	0.0935987	0.114492

[truncated: 59 more sheets: Figure 2G, Figure 3B, Figure 3C, Figure 3D, Figure 3E, Figure 3F, Figure 3G, Figure 3H, Figure 4B, Figure 4C, Figure 4D, Figure 4E, Figure 4F, Figure 4G, Figure 5B, Figure 5C, Figure 6B, Figure 6C, Figure 6D, Figure 6E …]
